# Supplementary material for: Reflections on IDEAL: What we have learnt from a unique calf cohort study
Source: Prev Vet Med. 2020 Aug;181:105062. doi: 10.1016/j.prevetmed.2020.105062 (PMC7456772; doi:10.1016/j.prevetmed.2020.105062)
Supplement: Supplementary file 1 [file mmc1.zip › Data Profile.xml]

<?xml version="1.0" encoding="UTF-8" standalone="no"?><data:data><datasets><author>rebecca.callaby@roslin.ed.ac.uk</author><type>1</type><dataset><name>The Infectious Diseases of East African Livestock (IDEAL) project database</name><caption/><description>The Infectious Diseases of East African Livestock (IDEAL) project database. It contains of all the data collected by the IDEAL project, and provides access to the metadata and the protocols for the study as well as links to the biorepository. </description><filetype><name/></filetype><filesize/><source>0</source><sourcename>Original Data</sourcename><access><type>1</type><name>Data available in data repository</name><reponame>Centre for Tropical Livestock Genetics and Health Data Portal</reponame><PersistentId>http://data.ctlgh.org/ideal/</PersistentId><deeplinkurl>http://data.ctlgh.org/ideal/</deeplinkurl></access></dataset></datasets></data:data>
